# Supplementary material for: Understanding catalyst behavior during in situ heating through simultaneous secondary and transmitted electron imaging
Source: Nanoscale Res Lett. 2014 Nov 14;9(1):614. doi: 10.1186/1556-276X-9-614 (PMC4236855; doi:10.1186/1556-276X-9-614)
Supplement: Additional file 2 — Movie clip of Figure 3c. Simultaneous acquisition of a pair of unprocessed STEM-SE and ADF imaging at 500°C. [file 1556-276X-9-614-S2.zip]

Archive with 1 entries (1 files):
- 4547824431417228_add2.wmv
